# Supplementary material for: Snack quality and snack timing are associated with cardiometabolic blood markers: the ZOE PREDICT study
Source: Eur J Nutr. 2023 Sep 15;63(1):121–33. doi: 10.1007/s00394-023-03241-6 (PMC10799113; doi:10.1007/s00394-023-03241-6)
Supplement: Supplementary file 3 — Supplementary file3 (XLSX 294 KB) [file 394_2023_3241_MOESM3_ESM.xlsx]

## Sheet: TOC
Table of contents
Supplementary Table 1	Classification of foods for the snack diet index (SDI)
Supplementary Table 2	Description of the most logged snacks (food and drinks) consumed as indiviudal items or combined in a snacking event in the PREDICT 1 cohort
Supplementary Table 3	Associations between snacking frequency and quantity of energy from snacks with health outcomes
Supplementary Table 4	Associations between snacking quality (SDI) with health outcomes in individuals who snack
Supplementary Table 5	Associations between snacking quality (SDI) and health outcomes when stratified by BMI groups (healthy weight and overweight/obese individuals).
Supplementary Table 6	Associations between snack processing level and health outcomes.
Supplementary Table 7	Differences between non-snackers and participants who frequently snack with high or low snack quality.
Supplementary Table 8	Associations between late-evening snackers versus all other snackers and health outcomes.
Supplementary Table 9	Characteristics of the PREDICT snacking cohort and a UK representative cohort.

## Sheet: ST1
Supplementary Table 1. Classification of foods for the snack diet index (SDI)
Food groups (Food Tree Level 3)	Healthful vs unhealthful snack classification
Fried vegetables	Favourable
Vegetable dishes	Favourable
Avocado (including guacamole)	Favourable
Other red and orange vegetables	Favourable
Corn (e.g. on the cob, canned, frozen)	Favourable
Coleslaw	Favourable
Olives, pickles, pickled vegetables	Favourable
Other starchy vegetables	Favourable
Broccoli	Favourable
Carrots	Favourable
Lettuce (light and dark varieties)	Favourable
Other vegetables and combinations	Favourable
Onions	Favourable
Tomatoes (e.g. raw, cooked, salsa)	Favourable
Mustard	Favourable
Cabbage	Favourable
Herbs (e.g. cilantro, parsley, basil)	Favourable
Garlic	Favourable
Other vegetables (e.g. vegetable medley)	Favourable
Butter	Unfavourable
Beans, peas, legumes	Favourable
String beans or green beans	Favourable
Soft drinks	Unfavourable
Coconut water	Unfavourable
Fruit drinks (e.g. nectars, punch, squash)	Unfavourable
Diet soft drinks	Unfavourable
Sport and energy drinks	Unfavourable
Ice cream and frozen dairy desserts	Unfavourable
Milk shakes and other dairy drinks	Unfavourable
Cream cheese, sour cream, whipped cream	Unfavourable
Cream (e.g. half & half, whipping cream, regular cream)	Unfavourable
Cheese	Favourable
Yogurt, regular	Favourable
Greek yogurt	Favourable
Other creams (e.g. cool whip, other whipped creams, cream dips)	Unfavourable
Flavoured milk drink (e.g. hot chocolate, chocolate milk)	Unfavourable
Dairy kefir (e.g. plain, flavoured)	Favourable
Dairy creamer (in tea/coffee)	Unfavourable
Milk	Unfavourable
Plant-based milk (almond, soy, coconut, rice, oat)	Favourable
Other dark green vegetables	Favourable
Spinach	Favourable
Watercress and arugala (rocket)	Favourable
Other egg based dishes (e.g. egg whites, quiche, omelettes with other fillings)	Favourable
Eggs and omelets	Favourable
Salad dressings and vegetable oils	Favourable
Fish	Favourable
Shellfish	Favourable
Fruit smoothie	Unfavourable
Apple juice	Unfavourable
Citrus juice	Unfavourable
Other juices (e.g. grape, cranberry, pineapple)	Unfavourable
Fried, breaded or crumbed chicken (e.g. pieces, nuggets, tenders)	Favourable
Chicken and turkey (e.g. roast, baked, pieces)	Favourable
Ground beef	Unfavourable
Hotdog or Frankfurter	Unfavourable
Sausage (e.g. link, patty)	Unfavourable
Pork (e.g. roast pork, chops, ribs)	Unfavourable
Lamb, veal, game (e.g. including rabbit, venison)	Unfavourable
Bacon	Unfavourable
Coldcuts (e.g. ham, poultry, sliced meats)	Unfavourable
Liver and organ meats	Unfavourable
Beef (e.g. roast beef, steak, ribs)	Unfavourable
Meat substitutes (e.g. soy burger, quorn, veggie burgers)	Favourable
Soups	Unfavourable
Other meat-based dishes (e.g. tacos, burritos, frozen dinners)	Unfavourable
Savoury pies (e.g. meat pies, pastries, empanadas)	Unfavourable
Protein and nutritional powders	Unfavourable
Mayonnaise (e.g. regular or low fat)	Unfavourable
Pasta sauces, tomato-based	Unfavourable
Nuts and seeds	Favourable
Fried potatoes (e.g. fries, tater tots, hash browns)	Unfavourable
Potato chips (or crisps)	Unfavourable
Other potatoes (e.g. boiled, jacket, scalloped)	Unfavourable
Mashed potatoes and white potato mixtures	Unfavourable
Pasta, noodles, cooked grains	Unfavourable
Pizza	Unfavourable
Other crackers and snack products (e.g. graham crackers, goldfish, sandwich crackers)	Unfavourable
White rice	Unfavourable
Corn snacks (e.g. puffs, chips)	Unfavourable
Pretzels & snack mix	Unfavourable
Breakfast cereals (e.g. plain, sugar-sweetened, fortified)	Unfavourable
Other rice, pasta, grains and cooked cereals (e.g. grits, noodles)	Unfavourable
Sandwich (with other fllling)	Unfavourable
Granola and cereal bars	Unfavourable
Tortillas, tacos (corn or wheat)	Unfavourable
Macaroni and cheese	Unfavourable
Other breads (e.g. muffins, biscuits (scones), cornbread)	Unfavourable
Yeast breads	Unfavourable
White bread (e.g. sliced bread, rolls, bagels, english muffins, pitta)	Unfavourable
Sandwich (with meat fllling)	Unfavourable
Other grain-based dishes (rice dishes, nachos, soups)	Unfavourable
Rolls and buns	Unfavourable
Pancakes, waffles, French toast	Unfavourable
Pasta	Unfavourable
Cakes and pies	Unfavourable
Donuts and pastries	Unfavourable
Cookies and brownies	Unfavourable
Candy containing chocolate	Unfavourable
Puddings & custards	Unfavourable
Candy not containing chocolate	Unfavourable
Jams, syrups, toppings	Unfavourable
Other candy (e.g. chewing gum, jelly desserts, candy-covered nuts)	Unfavourable
Other condiments (e.g. BBQ sauce, soy sauce)	Unfavourable
Chutneys	Unfavourable
Ketchup	Unfavourable
Sugar substitutes	Unfavourable
Coffee (e.g. espresso drinks, instant, brewed)	Favourable
Tea	Favourable
Mango and papaya	Favourable
Pomegranate	Favourable
Dates	Favourable
Bananas	Favourable
Other fruits (e.g. fruit cocktail, canned, frozen)	Favourable
Dried Fruit e.g. raisins, other dried fruit including fruit in muesli	Favourable
Grapes	Favourable
Pears	Favourable
Apples	Favourable
Citrus fruits	Favourable
Prunes	Favourable
Pineapple	Favourable
Melons (e.g. honeydew, canteloupe, watermelon)	Favourable
Peaches and nectarines	Favourable
Cherries	Favourable
Strawberries	Favourable
Kiwi	Favourable
Plums	Favourable
Blueberries and other berries	Favourable
Apricots	Favourable
Brown, wholegrain or wild rice	Favourable
Wholegrain breakfast cereals (e.g. muesli, granola)	Favourable
Oatmeal or porridge	Favourable
Popcorn	Favourable
Crackers (e.g., oatcakes, wholegrain, triscuit)	Favourable

## Sheet: ST2
Supplementary Table 2. Description of most logged snacks (food and drinks) consumed as indiviudal items or combined in a snacking event in the PREDICT 1 cohort
Food groups (Food Tree Level 3)	% energy of snacking calories	% energy of total daily calories	Number of servings logged
Cakes and pies	0.5	0.14	1044
Wholegrain breakfast cereals (e.g. muesli, granola)	0.34	0.13	214
Ice cream and frozen dairy desserts	0.51	0.12	660
Donuts and pastries	0.46	0.12	369
Candy containing chocolate	0.44	0.11	3019
Cookies and brownies	0.44	0.11	2116
Nuts and seeds	0.41	0.11	2032
Corn snacks (e.g. puffs, chips)	0.39	0.11	427
Potato chips (or crisps)	0.42	0.09	1288
Granola and cereal bars	0.36	0.09	931
Oatmeal or porridge	0.27	0.09	211
Puddings & custards	0.34	0.09	208
Popcorn	0.34	0.09	190
Soft drinks	0.38	0.09	187
Cream (e.g. half & half, whipping cream, regular cream)	0.23	0.09	181
Yeast breads	0.28	0.08	1273
Other breads (e.g. muffins, biscuits (scones), cornbread)	0.29	0.08	193
Breakfast cereals (e.g. plain, sugar-sweetened, fortified)	0.32	0.08	159
Sport and energy drinks	0.42	0.08	109
Cheese	0.26	0.07	1092
Flavoured milk drink (e.g. hot chocolate, chocolate milk)	0.22	0.07	651
Crackers (e.g. e.g. oatcakes, wholegrain, triscuit)	0.3	0.07	643
Beans, peas, legumes	0.25	0.07	550
Fruit smoothie	0.33	0.07	263
Avocado (including guacamole)	0.21	0.07	200
Protein and nutritional powders	0.3	0.07	158
Yogurt, regular	0.23	0.06	551
Fish	0.17	0.06	139
Bananas	0.27	0.05	1300
Greek yogurt	0.28	0.05	567
Dried Fruit e.g. raisins, other dried fruit including fruit in muesli	0.25	0.05	440
Citrus juice	0.27	0.05	371
Salad dressings and vegetable oils	0.18	0.05	285
Dates	0.27	0.05	165
Apple juice	0.35	0.05	112
Mayonnaise (e.g. regular or low fat)	0.13	0.05	110
Candy not containing chocolate	0.18	0.04	3060
Butter	0.13	0.04	1803
Fruit drinks (e.g. nectars, punch, squash)	0.23	0.04	1227
Plant-based milk (almond, soy, coconut, rice, oat)	0.19	0.04	528
Grapes	0.21	0.04	482
Pears	0.19	0.04	186
Bacon	0.14	0.04	131
Other creams (e.g. cool whip, other whipped creams, cream dips)	0.17	0.04	118
Milk	0.14	0.03	4417
Apples	0.22	0.03	984
Citrus fruits	0.23	0.03	741
Eggs and omelets	0.08	0.03	626
Jams, syrups, toppings	0.11	0.03	591
Other juices (e.g. grape, cranberry, pineapple)	0.19	0.03	295
Olives, pickles, pickled vegetables	0.14	0.03	221
Coldcuts (e.g. ham, poultry, sliced meats)	0.11	0.03	143
Melons (e.g. honeydew, canteloupe, watermelon)	0.2	0.03	139
Pineapple	0.12	0.03	110
Blueberries and other berries	0.1	0.02	392
Strawberries	0.11	0.02	293
Peaches and nectarines	0.14	0.02	205
Plums	0.11	0.02	135
Kiwi	0.22	0.02	109
Coffee (e.g. espresso drinks, instant, brewed)	0.07	0.01	2792
Carrots	0.07	0.01	313
Other vegetables and combinations	0.07	0.01	307
Tomatoes (e.g. raw, cooked, salsa)	0.02	0.01	250
Other condiments (e.g. BBQ sauce, soy sauce)	0.05	0.01	150
Tap water	0	0	4190
Tea	0.01	0	3583
Diet soft drinks	0.01	0	298

## Sheet: ST3
Supplementary Table 3. Associations between snacking frequency and quantity of energy from snacks with health outcomes
	All participants included		Non-snackers		1 snack/day		2 snack/day		2+ snack/day				Q1 of energy from snacks		Q2 of energy from snacks		Q3 of energy from snacks		Q4 of energy from snacks
	n	mean (SD)	n	mean (SD)	n	mean (SD)	n	mean (SD)	n	mean (SD)	p-value	P-value (FDR)	n	mean (SD)	n	mean (SD)	n	mean (SD)	n	mean (SD)	P-value	P-value (FDR)
BMI (kg/m2)	854	25.55 (4.88)	41	25.94 (5.51)	163	25.41 (4.7)	405	25.79 (4.86)	245	25.2 (4.93)	0.45	0.767329	218	25.8 (4.94)	217	25.82 (5.16)	215	25.39 (5.07)	204	25.18 (4.27)	0.45	0.68
visceral fat (g)	787	534.87 (308.94)	35	583.25 (309.11)	154	547.08 (307.51)	372	539( 307)	226	513 (313)	0.52	0.767329	201	577 (316)	198	535.76 (303.83)	199	514.3 (321.19)	189	511.07 (290.36)	0.13	0.56
Waist to hip ratio	854	0.84 (0.08)	41	0.84 (0.08)	163	0.85 (0.09)	405	0.84 (0.08)	245	0.84 (0.08)	0.74	0.89275	218	0.85 (0.08)	217	0.84 (0.08)	215	0.84 (0.08)	204	0.85 (0.08)	0.19	0.56
Systolic blood pressure (hg)	843	124.46 (14.41)	40	120.64 (12.1)	162	123.97 (14.55)	400	125 (13.8)	241	125.44 (15.56)	0.25	0.767329	215	125 (12.8)	213	126.08 (14.18)	212	122.64 (15.48)	203	124.48 (14.98)	0.11	0.56
Glucose (mmol/L)	854	4.99 (0.53)	41	4.87 (0.46)	163	4.99 (0.46)	405	4.98 (0.47)	245	5.03 (0.65)	0.3	0.767329	218	5 (0.48)	217	5.03 (0.48)	215	4.99 (0.64)	204	4.94 (0.48)	0.4	0.68
Triglyceride (mmol/L)	854	1.07 (0.54)	41	1 (0.4)	163	1.13 (0.6)	405	1.07 (0.56)	245	1.03 (0.49)	0.25	0.767329	218	1.08 (0.58)	217	1.05 (0.44)	215	1.03 (0.53)	204	1.1 (0.6)	0.49	0.68
Insulin (mU/L)	854	6.27 (4.39)	41	5.68 (3.72)	163	6.14 (4.02)	405	6.49 (4.54)	245	6.1 (4.5)	0.53	0.767329	218	6.57 (4.4)	217	6.26 (4.7)	215	6.14 (4.44)	204	6.1 (4)	0.68	0.8
GlycA (mmol/L)	853	1.33 (0.18)	41	1.33 (0.17)	163	1.34 (0.19)	405	1.34 (0.18)	244	1.32 (0.18)	0.45	0.767329	218	1.35 (0.2)	216	1.33 (0.16)	215	1.32 (0.18)	204	1.33 (0.19)	0.63	0.8
Total cholesterol (mmol/L)	854	4.99 (0.98)	41	4.73 (0.89)	163	4.98 (0.97)	405	5.02 (1.01)	245	4.98 (0.96)	0.35	0.767329	218	5 (0.98)	217	4.96 (0.95)	215	5.02 (1.07)	204	4.96 (0.92)	0.92	0.92
LDL-cholesterol (mmol/L)	841	2.95 (0.79)	41	2.87 (0.67)	161	2.95 (0.79)	401	2.97 (0.81)	238	2.92 (0.77)	0.83	0.901208	217	2.98 (0.79)	213	2.9 (0.74)	213	2.96 (0.85)	198	2.95 (0.77)	0.76	0.8
HbA1c (%)	853	5.48 (0.33)	41	5.41 (0.24)	163	5.45 (0.3)	405	5.48 (0.28)	244	5.52 (0.42)	0.07	0.767329	218	5.47 (0.28)	217	5.47 (0.29)	215	5.52 (0.45)	203	5.47 (0.26)	0.26	0.57
HOMA IR	854	1.43 (1.16)	41	1.25 (0.88)	163	1.38 (1.02)	405	1.48 (1.21)	245	1.41 (1.2)	0.59	0.767329	218	1.49 (1.11)	217	1.45 (1.31)	215	1.4 (1.18)	204	1.37 (1.01)	0.76	0.8
ASCVD 10yr risk	387	0.02 (0.03)	13	0.03 (0.03)	79	0.02 (0.03)	182	0.02 (0.03)	113	0.03 (0.04)	0.58	0.767329	91	0.03 (0.04)	117	0.03 (0.03)	98	0.02 (0.03)	81	0.02 (0.03)	0.28	0.57
Glucose (2hiAUC)	771	7625.47 (5130)	34	8009 (4678)	153	7440 (4835)	365	7721 (5148)	219	7537 (5386)	0.9	0.901208	195	8175 (5270)	201	7512.71 (5158.01)	196	7889.8 (5429.92)	179	6864.02 (4514.23)	0.08	0.56
Insulin (2hiAUC)	772	274044.86 (174891.93)	35	254152 (137918)	153	274965 (182602)	364	276907 (156585)	220	271834 (202151)	0.9	0.901208	196	289886 (179329)	201	263991.05 (151381.77)	196	273064.44 (202626.71)	179	269062.44 (161594.76)	0.49	0.68
TG (6hiAUC)	693	10344.61 (7387.2)	33	9681 (6362)	137	10350 (7837)	332	10075 (6810)	191	10925 (8163)	0.6	0.767329	178	10390 (7184)	182	9821.46 (6830.23)	173	9995.19 (6745.98)	160	11267.08 (8741.29)	0.28	0.57
GlycA (360 rise)	824	-0.03 (0.04)	41	-0.02 (0.05)	158	-0.03 (0.04)	392	-0.04 (0.05)	233	-0.03 (0.04)	0.43	0.767329	213	-0.03 (0.05)	208	-0.04 (0.05)	210	-0.03 (0.04)	193	-0.03 (0.04)	0.18	0.56
Average hunger (0-100)	853	37.83 (13.39)	41	35.39 (15.92)	163	36.6 (14.0)	405	38.5 (12.7)	244	37.9 (13.6)	0.27	0.767329	218	37.7 (14.0)	217	37.47 (13.48)	214	38.07 (11.99)	204	38.17 (14.06)	0.94	0.94
Adjusted for age, sex, BMI, education, activity and main meal quality

## Sheet: ST4
Supplementary Table 4. Associations between snacking quality (SDI) with health outcomes in individuals who snack (n=813)
	Coefficient	P-value	P-value (FDR)
BMI (kg/m2)	-0.06	0.47	0.571041
visceral fat (g)	-5.94	0.22	0.440009
Waist to hip ratio	0	0.84	0.890689
Systolic blood pressure (hg)	-0.17	0.47	0.571041
Glucose (mmol/L)	-0.01	0.26	0.470473
Triglyceride (mmol/L)	-0.02	0.02	0.118551
Insulin (mU/L)	-0.15	0.04	0.161139
GlycA (mmol/L)	-0.01	0.09	0.201701
Total cholesterol (mmol/L)	-0.01	0.49	0.571041
LDL-cholesterol (mmol/L)	0	0.94	0.936079
HbA1c (%)	-0.01	0.09	0.201701
HOMA IR	-0.04	0.04	0.161139
ASCVD 10yr risk	0	0.06	0.166762
Glucose (2hiAUC)	60.15	0.51	0.571041
Insulin (2hiAUC)	-2646.27	0.41	0.571041
Triglycerides (6hiAUC)	-400.35	0.01	0.103532
GlycA(360 rise)	0	0.42	0.571041
Average hunger (0-100)	-0.52	0.02	0.118551
Adjusted for age, sex, BMI, education, activity and main meal quality

## Sheet: ST5
Supplementary Table 5. Associations between snacking quality (SDI) and health outcomes when stratified by BMI groups (healthy weight and overweight/obese individuals).
	Participants living with overweight or obesity (n=378)			Healthy weight participants (n=435)
Measure	Coefficient	P-value	P-value (FDR)	Coefficient	P-value	P-value (FDR)
BMI (kg/m2)	-0.130167	0.205751	0.336684	0.0099794	0.822182	0.936056
visceral fat (g)	-11.434	0.0943591	0.26062	-0.453012	0.884367	0.936056
Waist to hip ratio	-0.000632299	0.710441	0.799246	0.00118313	0.448426	0.807168
Systolic blood pressure (hg)	-0.382166	0.249735	0.374603	0.045491	0.889916	0.936056
Glucose (mmol/L)	-0.0216558	0.123282	0.26062	-0.000813339	0.936056	0.936056
Triglyceride (mmol/L)	-0.0339378	0.0283799	0.12771	-0.0126247	0.194872	0.650757
Insulin (mU/L)	-0.306981	0.0240224	0.12771	-0.00752012	0.891728	0.936056
GlycA (mmol/L)	-0.00314373	0.487481	0.584977	-0.00755481	0.0394645	0.632399
Total cholesterol (mmol/L)	0.0014652	0.952833	0.952833	-0.0193351	0.342682	0.805164
LDL-cholesterol (mmol/L)	0.0206321	0.296096	0.409979	-0.0209492	0.179129	0.650757
HbA1c (%)	-0.0144453	0.13031	0.26062	-0.00507336	0.402582	0.805164
HOMA IR	-0.0829275	0.0241496	0.12771	-0.00245213	0.851868	0.936056
ASCVD 10yr risk	0.000794391	0.459752	0.584977	0.00141	0.0702666	0.632399
Glucose (2hiAUC)	-19.1078	0.885349	0.937429	154.326	0.216919	0.650757
Insulin (2hiAUC)	-8255.87	0.105803	0.26062	3386.53	0.381193	0.805164
Triglycerides (6hiAUC)	-643.87	0.00382514	0.0688526	-110.479	0.554452	0.907284
GlycA(360 rise)	-0.00148562	0.197983	0.336684	0.000204309	0.851509	0.936056
Average hunger (0-100)	-0.646031	0.0418922	0.150812	-0.404434	0.203434	0.650757
Adjusted for age, sex, BMI, education, activity and main meal quality.

## Sheet: ST6
Supplementary Table 6. A sensitivity analysis examining associations between snacking quality (SDI) with health outcomes using only 2 free living days per participant to calculate snacking quality.
	Coefficient (2 FL days for everyone)	P-value (2 FL days for everyone)	FDR-adjusted P-value (2 FL days for everyone)
BMI (kg/m2)	-0.13273	0.136434	0.275947
visceral fat (g)	-9.94862	0.0642023	0.165092
Waist to hip ratio	-0.000120384	0.92878	0.931467
Systolic blood pressure (hg)	-0.358453	0.16821	0.302779
Glucose (mmol/L)	-0.00830173	0.389864	0.539811
Triglyceride (mmol/L)	-0.0342104	0.000937307	0.0168715
Insulin (mU/L)	-0.200013	0.0167085	0.0627517
GlycA (mmol/L)	-0.00833	0.0123876	0.0627517
Total cholesterol (mmol/L)	-0.00508108	0.773631	0.870335
LDL-cholesterol (mmol/L)	-0.00120922	0.931467	0.931467
HbA1c (%)	-0.00798146	0.197321	0.322888
HOMA IR	-0.0510219	0.0209172	0.0627517
ASCVD 10yr risk	0.0010409	0.137973	0.275947
Glucose (2hiAUC)	60.6953	0.547958	0.657549
Insulin (2hiAUC)	-3870.83	0.275336	0.413003
Triglycerides (6hiAUC)	-468.803	0.00351969	0.0316772
GlycA(360 rise)	-0.00056308	0.52314	0.657549
Average hunger (0-100)	-0.579012	0.0193922	0.0627517
Adjusted for age, sex, BMI, education, activity and main meal quality

## Sheet: ST7
Supplementary Table 6. Associations between snack processing level and health outcomes
	NOVA 1 Q1			NOVA 1 Q5					NOVA 4 Q1			NOVA 4 Q5
	n	Mean	SD	n	Mean	SD	P-value	P-value (FDR)	n	Mean	SD	n	Mean	SD	P-value	P-value (FDR)
BMI (kg/m2)	158	26.13	5.14	157	25.14	4.84	0.03	0.102	157	25.81	5.01	159	25.56	4.49	0.52	0.73
Visceral fat (g)	145	584.75	350.29	144	492.83	281.36	0	0	145	543.09	298.3	147	531.08	288.47	0.73	0.73
Waist to hip ratio	158	0.85	0.09	157	0.85	0.08	0.53	0.643571	157	0.85	0.08	159	0.85	0.08	0.6	0.73
Systolic blood pressure (hg)	156	124.65	13.93	155	123.73	15.95	0.45	0.627692	156	123.72	14.92	156	124.3	13.57	0.27	0.73
Glucose (mmol/L)	158	5.05	0.46	157	4.95	0.51	0.03	0.102	157	4.98	0.47	159	4.99	0.42	0.31	0.73
Triglyceride (mmol/L)	158	1.24	0.7	157	0.97	0.43	0.0001	0.00085	157	1.07	0.53	159	1.21	0.68	0.02	0.34
Insulin (mU/L)	158	7.14	4.61	157	6.11	4.8	0.28	0.566667	157	6.11	3.65	159	6.7	3.69	0.68	0.73
GlycA (mmol/L)	158	1.37	0.21	157	1.29	0.17	0.03	0.102	157	1.33	0.19	159	1.36	0.2	0.2	0.73
Total cholesterol (mmol/L)	158	4.99	1.05	157	4.88	0.85	0.38	0.627692	157	4.93	0.98	159	4.88	0.92	0.61	0.73
LDL-cholesterol (mmol/L)	155	2.97	0.85	155	2.84	0.66	0.58	0.657333	156	2.93	0.79	157	2.89	0.74	0.69	0.73
HbA1c (%)	157	5.47	0.29	157	5.49	0.26	0.94	0.94	157	5.5	0.28	158	5.45	0.27	0.52	0.73
HOMA IR	158	1.63	1.17	157	1.38	1.21	0.18	0.437143	157	1.37	0.88	159	1.51	0.91	0.6	0.73
ASCVD 10yr risk	71	0.02	0.03	65	0.03	0.03	0.42	0.627692	61	0.03	0.03	71	0.02	0.03	0.47	0.73
Glucose (2hiAUC)	148	7318.85	4250.6	142	8241.23	5506.03	0.62	0.65875	145	7987.62	5380.56	147	7437.37	4526.64	0.61	0.73
Insulin (2hiAUC)	148	302563	163805	143	265237	165864	0.3	0.566667	145	261800	145141	147	291059	162467	0.55	0.73
Triglycerides (6hiAUC)	129	11182.4	8477.44	127	9243.4	7159.61	0.049	0.138833	129	10738.2	8582.53	132	10701.1	7577.5	0.39	0.73
GlycA(360 rise)	152	-0.03	0.05	152	-0.03	0.05	0.48	0.627692	154	-0.03	0.05	155	-0.04	0.04	0.21	0.73
Adjusted for age, sex, BMI, education, activity and main meal quality

## Sheet: ST8
Supplementary Table 7. Differences between non-snackers and participants who frequently snack with high or low snack quality.
	Non-snackers		High quality frequent snackers		Low quality frequent snackers		Non-snackers vs high quality snackers		Non-snackers vs low quality snackers
	n	Mean (SD)	n	Mean (SD)	n	Mean (SD)	P-value	P-value (FDR)	P-value	P-value (FDR)
BMI (kg/m2)	41	25.94 (5.51)	77	24.02 (3.84)	101	26.3 (5.35)	0.02	0.34165	0.98	0.980815
Visceral fat mass (g)	35	583.25 (309.11)	72	458 (256)	94	555 (308)	0.04	0.34165	0.6	0.722543
Waist to hip ratio	41	0.84 (0.08)	77	0.85 (0.08)	101	0.84 (0.09)	0.91	0.969159	0.98	0.980815
Systolic blood pressure (hg)	40	120.64 (12.1)	77	126 (13.2)	99	124.9 (17.3)	0.06	0.376817	0.15	0.627204
Glucose (mmol/L)	41	4.87 (0.46)	77	5.05 (0.51)	101	5 (0.47)	0.1	0.440104	0.05	0.483034
Triglyceride (mmol/L)	41	1.00 (0.40)	77	0.98 (0.42)	101	1.1 (0.53)	0.62	0.969159	0.51	0.649508
Insulin (mU/L)	41	5.68 (3.72)	77	5.32 (2.99)	101	6.85 (5.47)	0.78	0.969159	0.29	0.627204
GlycA (mmol/L)	41	1.33 (0.17)	76	1.28 (0.16)	101	1.35 (0.17)	0.23	0.833676	0.84	0.950077
Total cholesterol (mmol/L)	41	4.73 (0.89)	77	4.86 (0.99)	101	4.98 (0.93)	0.38	0.969159	0.12	0.627204
LDL-cholesterol (mmol/L)	41	2.87 (0.67)	75	2.83 (0.73)	98	2.97 (0.76)	0.81	0.969159	0.42	0.627204
HbA1c (%)	41	5.41 (0.24)	77	5.46 (0.29)	101	5.51 (0.27)	0.35	0.969159	0.02	0.406595
HOMA IR	41	1.25 (0.88)	77	1.22 (0.75)	101	1.56 (1.32)	0.97	0.969159	0.22	0.627204
ASCVD 10yr risk	13	0.03 (0.03)	30	0.02 (0.04)	50	0.03 (0.03)	0.77	0.969159	0.38	0.627204
Glucose (2hiAUC)	34	8009 (4678)	68	7423 (5736)	91	7118 (4947)	0.79	0.969159	0.36	0.627204
Insulin (2hiAUC)	35	254152 (137918)	69	233231 (114487)	91	295207 (204606)	0.95	0.969159	0.38	0.627204
Triglycerides (6hiAUC)	33	9681 (6362)	59	10530 (8707)	80	11441 (7855)	0.7	0.969159	0.33	0.627204
GlycA (360 rise)	41	-0.02 (0.05)	73	-0.03 (0.05)	96	-0.04 (0.04)	0.48	0.969159	0.23	0.627204
Average hunger (0-100)	41	35.4 (15.9)	77	38.4 (12.8)	101	38.0 (13.8)	0.66	0.969159	0.5	0.649508
Adjusted for age, sex, BMI, education, activity and main meal quality

## Sheet: ST9
Supplementary Table 8. Association between late-evening snackers versus all other snackers and health outcomes
							First eating occasion matched cohort
	All other snackers		Late evening snackers				All other snackers		Late evening snackers
Measure	n	Mean (SD)	n	Mean (SD)	P-value	P-value (FDR)	n	Mean (SD)	n	Mean (SD)	P-value	P-value (FDR)
BMI (kg/m2)	554	25.37 (4.71)	259	25.88 (5.14)	0.39	0.888379	367	25.63 (4.89)	164	26.08 (5.06)	0.46	0.66
visceral fat (g)	506	524.5 (299.06)	246	549.29 (328.37)	0.59	0.906702	338	535.46 (298.18)	155	565.42 (319.36)	0.53	0.66
Waist to hip ratio	554	0.84 (0.08)	259	0.85 (0.08)	0.84	0.944933	367	0.84 (0.09)	164	0.85 (0.07)	0.91	0.963529
Systolic blood pressure (hg)	548	124.49 (14.34)	255	125 (14.84)	0.93	0.944933	362	124.33 (14.28)	160	125.83 (15.05)	0.36	0.66
Glucose (mmol/L)	554	4.98 (0.48)	259	5.05 (0.61)	0.11	0.379307	367	4.97 (0.46)	164	5.04 (0.47)	0.19	0.6
Triglyceride (mmol/L)	554	1.06 (0.54)	259	1.08 (0.57)	0.65	0.906702	367	1.08 (0.54)	164	1.03 (0.49)	0.12	0.54
Insulin (mU/L)	554	6.2 (4.49)	259	6.51 (4.28)	0.64	0.906702	367	6.19 (4.13)	164	6.5 (3.59)	0.53	0.66
GlycA (mmol/L)	554	1.33 (0.18)	258	1.34 (0.19)	0.69	0.906702	367	1.32 (0.18)	163	1.34 (0.18)	0.55	0.66
Total cholesterol (mmol/L)	554	5 (0.94)	259	5 (1.08)	0.94	0.944933	367	5 (0.96)	164	4.97 (0.94)	0.61	0.68625
LDL-cholesterol (mmol/L)	547	2.95 (0.79)	253	2.95 (0.8)	0.76	0.906702	363	2.98 (0.81)	160	2.95 (0.72)	0.52	0.66
HbA1c (%)	554	5.46 (0.28)	258	5.54 (0.42)	0	0.00763704	367	5.45 (0.27)	163	5.53 (0.28)	0	0
HOMA IR	554	1.41 (1.18)	259	1.5 (1.15)	0.49	0.906702	367	1.4 (1.05)	164	1.49 (0.91)	0.49	0.66
ASCVD 10yr risk	238	0.02 (0.03)	136	0.02 (0.03)	0.26	0.670688	146	0.03 (0.04)	79	0.03 (0.04)	0.2	0.6
Glucose (2hiAUC)	500	7321.2 (4927.69)	237	8212.4 (5558.66)	0.01	0.0608294	331	7092.88 (4739.68)	145	8327.64 (5733.8)	0.01	0.09
Insulin (2hiAUC)	499	267529 (154367)	238	290632 (215130)	0.19	0.569587	330	267752.58 (163316.18)	147	290437.17 (195320.3)	0.27	0.66
Triglycerides (6hiAUC)	448	9781 (6997)	212	11638 (8166)	0.01	0.0608294	297	10120.25 (7283.79)	132	10557.12 (7618.54)	0.53	0.66
GlycA(360 rise)	535	-0.03 (0.04)	248	-0.04 (0.05)	0.71	0.906702	355	-0.03 (0.04)	156	-0.03 (0.05)	1	1
Average hunger (0-100)	554	38.54 (13.09)	258	36.71 (13.54)	0.04	0.181345	367	38 (13.29)	164	35.75 (13.94)	0.08	0.48
Adjusted for age, sex, BMI, education, activity and main meal quality

[truncated: 1 more sheets: ST10]
